# Supplementary material for: Lumican/Lumikine Promotes Healing of Corneal Epithelium Debridement by Upregulation of EGFR Ligand Expression via Noncanonical Smad-Independent TGFβ/TBRs Signaling
Source: Cells. 2024 Sep 24;13(19):1599. doi: 10.3390/cells13191599 (PMC11475839; doi:10.3390/cells13191599)
Supplement: Supplementary file 1 [file cells-13-01599-s001.zip]

Archive with 2 entries (2 files):
- cells-3041284-Suplemenmtary Fig. S1 Sequence of Lumican Peptides.tif
- cells-3041284-supplementary tables.pdf
